# Supplementary material for: COVID-19 Pediatric Vaccine Hesitancy among Racially Diverse Parents in the United States
Source: Vaccines (Basel). 2021 Dec 27;10(1):31. doi: 10.3390/vaccines10010031 (PMC8778198; doi:10.3390/vaccines10010031)
Supplement: Supplementary file 1 [file vaccines-10-00031-s001.zip]

Archive with 1 entries (1 files):
- vaccines-1506903-supplementary.pdf
